# Supplementary material for: Development of New Drugs to Treat Tuberculosis Based on the Dinitrobenzamide Scaffold
Source: Pharmaceuticals (Basel). 2024 Apr 27;17(5):559. doi: 10.3390/ph17050559 (PMC11124350; doi:10.3390/ph17050559)
Supplement: Supplementary file 1 [file pharmaceuticals-17-00559-s001.zip]

Archive with 1 entries (1 files):
- pharmaceuticals-2937534-supplementary.pdf
